# Supplementary material for: Extracellular vesicles derived from endometrial epithelial cells deliver exogenous miR-92b-3p to affect the function of embryonic trophoblast cells via targeting TSC1 and DKK3
Source: Reprod Biol Endocrinol. 2022 Oct 25;20:152. doi: 10.1186/s12958-022-01023-z (PMC9594956; doi:10.1186/s12958-022-01023-z)
Supplement: Supplementary file 1 — Additional file 1. [file 12958_2022_1023_MOESM1_ESM.zip]

Archive with 16 entries (13 files):
- orignal images/
- orignal images/figure 2/
- orignal images/figure 2/20200915_1149  CALN.tif
- orignal images/figure 2/20200915_1213   gapdh.tif
- orignal images/figure 2/20201110_2135tsg101`.tif
- orignal images/figure 2/20201117_1816  hsp70.tif
- orignal images/figure 7/
- orignal images/figure 7/20201110_2127  92mimic  actin.tif
- orignal images/figure 7/20201113_2300  92B INHIBITOR B-ACTIN1.tif
- orignal images/figure 7/20201123_1546   tsc1 in.tif
- orignal images/figure 7/20201129_1414  DKK3 MIMIC.tif
- orignal images/figure 7/20201129_1448  DKK3  INHIBITOR.tif
- orignal images/figure 7/20210108_1622  tsc1 mimic.tif
- orignal images/figure 7/20210124_2242  B-ACTIN.tif
- orignal images/figure 7/20210124_2253   tsc1    evs  92b-3p.tif
- orignal images/figure 7/20210124_2316  DKK3  92B-3P  EVS.tif
